# Supplementary material for: Dissolution Behaviour of Metal-Oxide Nanomaterials in Various Biological Media
Source: Nanomaterials (Basel). 2022 Dec 21;13(1):26. doi: 10.3390/nano13010026 (PMC9824292; doi:10.3390/nano13010026)
Supplement: Supplementary file 1 [file nanomaterials-13-00026-s001.zip]

Archive with 1 entries (1 files):
- nanomaterials-2010518-supplementary.pdf
